# Supplementary material for: Systematic Review of Monocyte Transcriptomic Profiles as Diagnostic and Prognostic Biomarkers in Colorectal Cancer
Source: Int J Mol Sci. 2026 May 6;27(9):4143. doi: 10.3390/ijms27094143 (PMC13163292; doi:10.3390/ijms27094143)
Supplement: Supplementary file 1 [file ijms-27-04143-s001.zip]

Archive with 3 entries (3 files):
- Supplementary Materials_Figure S1.pptx
- Supplementary Materials_TableS1.pdf
- Supplementary Materials_Tables2.pdf
